# Supplementary material for: Triaqua­(1,4,7-triaza­cyclo­nonane-κ3 N 1,N 4,N 7)nickel(II) bromide nitrate
Source: Acta Crystallogr Sect E Struct Rep Online. 2010 May 8;66(Pt 6):m624–5. doi: 10.1107/S160053681001620X (PMC2979567; doi:10.1107/S160053681001620X)
Supplement: Supplementary file 1 [file e-66-0m624-sup1.cif]

##############################################################################
###                                                                        ###
###        Electronic paper (Acta Crystallographica Section E)             ###
###                                                                        ###
##############################################################################
#                                                                            #
# This CIF contains the data in a paper accepted for publication in Acta     #
# Crystallographica Section E. It conforms to the requirements of Notes      #
# for Authors for Section E, and has been peer reviewed under the auspices   #
# of the IUCr Commission on Journals.                                        #
#                                                                            #
# Full details of the Crystallographic Information File format               #
# are given in the paper "The Crystallographic Information File (CIF):       #
# a New Standard Archive File for Crystallography" by S. R. Hall, F. H.      #
# Allen and I. D. Brown [Acta Cryst. (1991), A47, 655-685].                  #
#                                                                            #
# The current version of the core CIF dictionary is obtainable from          #
# ftp://ftp.iucr.org/pub/cif_core.dic. The current version number is 2.4.    #
#                                                                            #
# Software is freely available for graphical display of the structure(s) in  #
# this CIF.  For information consult the CIF home page http://www.iucr.org/  #
# cif/home.html                                                              #
#                                                                            #
# This file may be used for bona fide research purposes within the           #
# scientific community so long as proper attribution is given to the journal # 
# article from which it was obtained.                                        #
#                                                                            #
##############################################################################
                                             
data_I
_audit_creation_method     SHELXL-97
_chemical_name_systematic
;
Triaqua(1,4,7-triazacyclononane-
\k^3^<i>N</i>^1^,<i>N</i>^4^,<i>N</i>^7^)nickel(II) bromide nitrate
;
_chemical_name_common     ?
_chemical_formula_moiety     'C6 H21 N3 Ni O3, N O3, Br'
_chemical_formula_sum     'C6 H21 Br N4 Ni O6'
_chemical_formula_iupac     '[Ni (C6 H15 N3) (H2 O)3] Br (N O3)'
_chemical_formula_weight     383.89
_chemical_melting_point     ?
_symmetry_cell_setting     'cubic'
_symmetry_space_group_name_H-M     'P 21 3'
_symmetry_space_group_name_Hall     'P 2ac 2ab 3'
loop_
    _symmetry_equiv_pos_as_xyz
    'x, y, z'
    '-x+1/2, -y, z+1/2'
    '-x, y+1/2, -z+1/2'
    'x+1/2, -y+1/2, -z'
    'z, x, y'
    'z+1/2, -x+1/2, -y'
    '-z+1/2, -x, y+1/2'
    '-z, x+1/2, -y+1/2'
    'y, z, x'
    '-y, z+1/2, -x+1/2'
    'y+1/2, -z+1/2, -x'
    '-y+1/2, -z, x+1/2'
_cell_length_a     11.3000(10)
_cell_length_b     11.3000(10)
_cell_length_c     11.3000(10)
_cell_angle_alpha     90.00
_cell_angle_beta     90.00
_cell_angle_gamma     90.00
_cell_volume     1442.9(3)
_cell_formula_units_Z     4
_cell_measurement_reflns_used     13409
_cell_measurement_theta_min     3.12
_cell_measurement_theta_max     27.39
_cell_measurement_temperature     298(2)
_exptl_crystal_description     'plate'
_exptl_crystal_colour     'green'
_exptl_crystal_size_max     0.29
_exptl_crystal_size_mid     0.27
_exptl_crystal_size_min     0.18
_exptl_crystal_density_diffrn     1.767
_exptl_crystal_density_meas     ?
_exptl_crystal_density_method     'not measured'
_exptl_crystal_F_000     784
_exptl_absorpt_coefficient_mu     4.138
_exptl_absorpt_correction_type     'multi-scan'
_exptl_absorpt_process_details     '(<i>SADABS</i>; Bruker, 1998)'
_exptl_absorpt_correction_T_min     0.320
_exptl_absorpt_correction_T_max     0.480
_exptl_special_details
;
;
_diffrn_ambient_temperature     298(2)
_diffrn_radiation_type     'MoK\a'
_diffrn_radiation_wavelength     0.71073
_diffrn_radiation_source     'fine-focus sealed tube'
_diffrn_radiation_monochromator     'graphite'
_diffrn_measurement_device_type     'Bruker APEXII CCD area-detector'
_diffrn_measurement_method     '\f and \w scans'
_diffrn_detector_area_resol_mean     ?
_diffrn_reflns_number     15223
_diffrn_reflns_av_R_equivalents     0.0797
_diffrn_reflns_av_sigmaI/netI     0.0346
_diffrn_reflns_theta_min     3.12
_diffrn_reflns_theta_max     27.39
_diffrn_reflns_theta_full     27.39
_diffrn_measured_fraction_theta_max     0.998
_diffrn_measured_fraction_theta_full     0.998
_diffrn_reflns_limit_h_min     -14
_diffrn_reflns_limit_h_max     14
_diffrn_reflns_limit_k_min     -14
_diffrn_reflns_limit_k_max     14
_diffrn_reflns_limit_l_min     -14
_diffrn_reflns_limit_l_max     14
_diffrn_standards_number     ?
_diffrn_standards_interval_count     ?
_diffrn_standards_interval_time     ?
_diffrn_standards_decay_%     ?
_refine_special_details
;
Refinement of <i>F</i>^2^ against ALL reflections. The weighted <i>R</i>-factor
wR and goodness of fit <i>S</i> are based on <i>F</i>^2^, conventional
<i>R</i>-factors <i>R</i> are based on <i>F</i>, with <i>F</i> set to zero for
negative <i>F</i>^2^. The threshold expression of <i>F</i>^2^ >
\s(<i>F</i>^2^) is used only for calculating <i>R</i>-factors(gt) etc. and is
not relevant to the choice of reflections for refinement. <i>R</i>-factors
based on <i>F</i>^2^ are statistically about twice as large as those based on
<i>F</i>, and <i>R</i>- factors based on ALL data will be even larger.
;
_reflns_number_total     1110
_reflns_number_gt     985
_reflns_threshold_expression     I>2\s(I)
_refine_ls_structure_factor_coef     'Fsqd'
_refine_ls_matrix_type     'full'
_refine_ls_R_factor_all     0.0440
_refine_ls_R_factor_gt     0.0354
_refine_ls_wR_factor_gt     0.0685
_refine_ls_wR_factor_ref     0.0716
_refine_ls_goodness_of_fit_ref     1.026
_refine_ls_restrained_S_all     1.026
_refine_ls_number_reflns     8717
_refine_ls_number_parameters     61
_refine_ls_number_restraints     0
_refine_ls_hydrogen_treatment     'mixed'
_refine_ls_weighting_scheme     'calc'
_refine_ls_weighting_details
         'calc w=1/[\s^2^(Fo^2^)+(0.0232P)^2^+1.6516P] where P=(Fo^2^+2Fc^2^)/3'
_atom_sites_solution_hydrogens     'geom'
_atom_sites_solution_primary     'direct'
_atom_sites_solution_secondary     'difmap'
_refine_ls_shift/su_max     0.000
_refine_ls_shift/su_mean     0.000
_refine_diff_density_max     0.357
_refine_diff_density_min     -0.465
_refine_ls_extinction_method     'none'
_refine_ls_extinction_coef     ?
_refine_ls_abs_structure_details     'Flack (1983), 475 Friedel pairs'
_refine_ls_abs_structure_Flack     0.01(3)
loop_
    _atom_type_symbol
    _atom_type_description
    _atom_type_scat_dispersion_real
    _atom_type_scat_dispersion_imag
    _atom_type_scat_source
    'C' 'C' 0.0033 0.0016
                         'International Tables Vol C Tables 4.2.6.8 and 6.1.1.4'
    'H' 'H' 0.0000 0.0000
                         'International Tables Vol C Tables 4.2.6.8 and 6.1.1.4'
    'N' 'N' 0.0061 0.0033
                         'International Tables Vol C Tables 4.2.6.8 and 6.1.1.4'
    'O' 'O' 0.0106 0.0060
                         'International Tables Vol C Tables 4.2.6.8 and 6.1.1.4'
    'Ni' 'Ni' 0.3393 1.1124
                         'International Tables Vol C Tables 4.2.6.8 and 6.1.1.4'
    'Br' 'Br' -0.2901 2.4595
                         'International Tables Vol C Tables 4.2.6.8 and 6.1.1.4'
_computing_data_collection     '<i>APEX2</i> (Bruker, 2002)'
_computing_cell_refinement     '<i>SAINT</i> (Bruker, 2002)'
_computing_data_reduction     '<i>SAINT</i> (Bruker, 2002)'
_computing_structure_solution     '<i>SHELXS97</i> (Sheldrick, 2008)'
_computing_structure_refinement     '<i>SHELXL97</i> (Sheldrick, 2008)'
_computing_molecular_graphics     '<i>SHELXTL</i> (Sheldrick, 2008)'
_computing_publication_material     '<i>SHELXTL</i> (Sheldrick, 2008)'
loop_
    _atom_site_type_symbol
    _atom_site_label
    _atom_site_fract_x
    _atom_site_fract_y
    _atom_site_fract_z
    _atom_site_U_iso_or_equiv
    _atom_site_adp_type
    _atom_site_calc_flag
    _atom_site_refinement_flags
    _atom_site_occupancy
    _atom_site_disorder_assembly
    _atom_site_disorder_group
    Ni Ni1 1.06169(4) 0.56169(4) 0.93831(4) 0.02729(19) Uani d S 1 . .
    Br Br1 0.25347(4) 0.24653(4) 0.75347(4) 0.0437(2) Uani d S 1 . .
    C C1 0.8566(4) 0.4233(4) 0.8872(4) 0.0437(11) Uani d . 1 . .
    H H1A 0.8123 0.3498 0.8858 0.052 Uiso calc R 1 . .
    H H1B 0.8438 0.4636 0.8125 0.052 Uiso calc R 1 . .
    C C2 1.0118(4) 0.3128(4) 0.9995(4) 0.0449(11) Uani d . 1 . .
    H H2A 1.0326 0.2365 0.9660 0.054 Uiso calc R 1 . .
    H H2B 0.9417 0.3022 1.0478 0.054 Uiso calc R 1 . .
    N N1 0.9850(3) 0.3973(3) 0.9019(3) 0.0353(8) Uani d . 1 . .
    H H3 1.0226 0.3631 0.8407 0.053 Uiso d . 1 . .
    N N2 0.9466(3) 0.9466(3) 0.9466(3) 0.0316(11) Uani d S 1 . .
    O O1 1.0196(3) 0.6447(3) 0.7786(3) 0.0391(8) Uani d . 1 . .
    O O2 0.8854(3) 1.0345(3) 0.9196(3) 0.0577(9) Uani d . 1 . .
    H H4B 0.947(5) 0.659(4) 0.765(4) 0.050(14) Uiso d . 1 . .
    H H4A 1.040(4) 0.598(4) 0.723(4) 0.050(14) Uiso d . 1 . .
loop_
    _atom_site_aniso_label
    _atom_site_aniso_U_11
    _atom_site_aniso_U_22
    _atom_site_aniso_U_33
    _atom_site_aniso_U_12
    _atom_site_aniso_U_13
    _atom_site_aniso_U_23
    Ni1 0.02729(19) 0.02729(19) 0.02729(19) -0.0011(2) 0.0011(2) 0.0011(2)
    Br1 0.0437(2) 0.0437(2) 0.0437(2) -0.0012(2) 0.0012(2) -0.0012(2)
    C1 0.041(2) 0.042(3) 0.049(3) -0.016(2) -0.009(2) 0.005(2)
    C2 0.054(3) 0.027(2) 0.054(3) -0.0022(19) 0.010(2) 0.0063(19)
    N1 0.0365(19) 0.0349(19) 0.0346(19) -0.0022(14) 0.0050(14) -0.0021(14)
    N2 0.0316(11) 0.0316(11) 0.0316(11) 0.0002(15) 0.0002(15) 0.0002(15)
    O1 0.0424(18) 0.0419(18) 0.0330(18) 0.0052(14) -0.0007(13) 0.0024(12)
    O2 0.055(2) 0.054(2) 0.065(2) 0.0156(16) 0.0149(17) 0.0133(18)
_geom_special_details
;
All esds (except the esd in the dihedral angle between two l.s. planes) are
estimated using the full covariance matrix. The cell esds are taken into
account individually in the estimation of esds in distances, angles and
torsion angles; correlations between esds in cell parameters are only used
when they are defined by crystal symmetry. An approximate (isotropic)
treatment of cell esds is used for estimating esds involving l.s. planes.
;
loop_
    _geom_bond_atom_site_label_1
    _geom_bond_atom_site_label_2
    _geom_bond_site_symmetry_2
    _geom_bond_distance
    _geom_bond_publ_flag
    Ni1 O1 11_567 2.089(3) ?
    Ni1 O1 . 2.089(3) ?
    Ni1 O1 8_746 2.089(3) ?
    Ni1 N1 . 2.091(3) ?
    Ni1 N1 8_746 2.091(3) ?
    Ni1 N1 11_567 2.091(3) ?
    C1 N1 . 1.490(6) ?
    C1 C2 11_567 1.520(6) ?
    C1 H1A . 0.9700 ?
    C1 H1B . 0.9700 ?
    C2 N1 . 1.490(5) ?
    C2 C1 8_746 1.520(6) ?
    C2 H2A . 0.9700 ?
    C2 H2B . 0.9700 ?
    N1 H3 . 0.8987 ?
    N2 O2 5 1.248(3) ?
    N2 O2 9 1.248(3) ?
    N2 O2 . 1.248(3) ?
    O1 H4B . 0.85(5) ?
    O1 H4A . 0.84(4) ?
loop_
    _geom_angle_atom_site_label_1
    _geom_angle_atom_site_label_2
    _geom_angle_atom_site_label_3
    _geom_angle_site_symmetry_1
    _geom_angle_site_symmetry_3
    _geom_angle
    _geom_angle_publ_flag
    O1 Ni1 O1 11_567 . 84.90(14) ?
    O1 Ni1 O1 11_567 8_746 84.90(14) ?
    O1 Ni1 O1 . 8_746 84.90(14) ?
    O1 Ni1 N1 11_567 . 177.00(13) ?
    O1 Ni1 N1 . . 97.72(13) ?
    O1 Ni1 N1 8_746 . 93.87(12) ?
    O1 Ni1 N1 11_567 8_746 93.87(12) ?
    O1 Ni1 N1 . 8_746 177.00(13) ?
    O1 Ni1 N1 8_746 8_746 97.72(12) ?
    N1 Ni1 N1 . 8_746 83.58(14) ?
    O1 Ni1 N1 11_567 11_567 97.72(12) ?
    O1 Ni1 N1 . 11_567 93.87(12) ?
    O1 Ni1 N1 8_746 11_567 177.00(13) ?
    N1 Ni1 N1 . 11_567 83.58(14) ?
    N1 Ni1 N1 8_746 11_567 83.58(14) ?
    N1 C1 C2 . 11_567 110.3(4) ?
    N1 C1 H1A . . 109.6 ?
    C2 C1 H1A 11_567 . 109.6 ?
    N1 C1 H1B . . 109.6 ?
    C2 C1 H1B 11_567 . 109.6 ?
    H1A C1 H1B . . 108.1 ?
    N1 C2 C1 . 8_746 111.7(3) ?
    N1 C2 H2A . . 109.3 ?
    C1 C2 H2A 8_746 . 109.3 ?
    N1 C2 H2B . . 109.3 ?
    C1 C2 H2B 8_746 . 109.3 ?
    H2A C2 H2B . . 108.0 ?
    C1 N1 C2 . . 114.0(3) ?
    C1 N1 Ni1 . . 104.5(3) ?
    C2 N1 Ni1 . . 109.8(3) ?
    C1 N1 H3 . . 117.3 ?
    C2 N1 H3 . . 101.4 ?
    Ni1 N1 H3 . . 109.7 ?
    O2 N2 O2 5 9 119.999(2) ?
    O2 N2 O2 5 . 120.000(3) ?
    O2 N2 O2 9 . 120.000(2) ?
    Ni1 O1 H4B . . 117(4) ?
    Ni1 O1 H4A . . 107(4) ?
    H4B O1 H4A . . 104(5) ?
loop_
    _geom_torsion_atom_site_label_1
    _geom_torsion_atom_site_label_2
    _geom_torsion_atom_site_label_3
    _geom_torsion_atom_site_label_4
    _geom_torsion_site_symmetry_1
    _geom_torsion_site_symmetry_2
    _geom_torsion_site_symmetry_3
    _geom_torsion_site_symmetry_4
    _geom_torsion
    _geom_torsion_publ_flag
    C2 C1 N1 C2 11_567 . . . 72.1(5) ?
    C2 C1 N1 Ni1 11_567 . . . -47.8(4) ?
    C1 C2 N1 C1 8_746 . . . -133.2(4) ?
    C1 C2 N1 Ni1 8_746 . . . -16.3(4) ?
    O1 Ni1 N1 C1 . . . . -62.7(3) ?
    O1 Ni1 N1 C1 8_746 . . . -148.0(3) ?
    N1 Ni1 N1 C1 8_746 . . . 114.6(2) ?
    N1 Ni1 N1 C1 11_567 . . . 30.4(3) ?
    O1 Ni1 N1 C2 . . . . 174.6(3) ?
    O1 Ni1 N1 C2 8_746 . . . 89.3(3) ?
    N1 Ni1 N1 C2 8_746 . . . -8.1(3) ?
    N1 Ni1 N1 C2 11_567 . . . -92.3(2) ?
loop_
    _geom_hbond_atom_site_label_D
    _geom_hbond_atom_site_label_H
    _geom_hbond_atom_site_label_A
    _geom_hbond_site_symmetry_A
    _geom_hbond_distance_DH
    _geom_hbond_distance_HA
    _geom_hbond_distance_DA
    _geom_hbond_angle_DHA
    O1 H4A O2 3_746 0.84(4) 1.95(5) 2.776(5) 162(4)
    O1 H4B Br1 3_656 0.85(5) 2.48(5) 3.312(3) 167(4)
data_global
_journal_date_recd_electronic     2010-04-08
_journal_date_accepted     2010-05-03
_journal_name_full     'Acta Crystallographica, Section E'
_journal_year     2010
_journal_volume     66
_journal_issue      6
_journal_page_first     m624
_journal_page_last     m625
_journal_paper_category     QM
_journal_coeditor_code     PB2027
_publ_contact_author_name     'Prof. Zhang, Zhong'
_publ_contact_author_address
;
College of Chemistry and Chemical Engineering
Guangxi Normal University
Yucai Road 15
Guilin 541004
People's Republic of China
;
_publ_contact_author_email     zhangzhong@mailbox.gxnu.edu.cn
_publ_contact_author_fax     ?
_publ_contact_author_phone     ?
_publ_section_title
;\
Triaqua(1,4,7-triazacyclononane-\k^3^<i>N</i>^1^,<i>N</i>^4^,<i>N</i>^7^)\
nickel(II) bromide nitrate
;
loop_
    _publ_author_name
    _publ_author_address
    'Wen, Changchun'
;
College of Chemistry and Chemical Engineering
Guangxi Normal University
Yucai Road 15
Guilin 541004
People's Republic of China
;
    'Lu, Jianqi'
;
College of Chemistry and Chemical Engineering
Guangxi Normal University
Yucai Road 15
Guilin 541004
People's Republic of China
;
    'Zhang, Zhong'
;
College of Chemistry and Chemical Engineering
Guangxi Normal University
Yucai Road 15
Guilin 541004
People's Republic of China
;
