# Supplementary material for: Triaqua­(1,4,7-triaza­cyclo­nonane-κ3 N 1,N 4,N 7)nickel(II) bromide nitrate
Source: Acta Crystallogr Sect E Struct Rep Online. 2010 May 8;66(Pt 6):m624–5. doi: 10.1107/S160053681001620X (PMC2979567; doi:10.1107/S160053681001620X)
Supplement: Supplementary file 2 [file e-66-0m624-Isup2.hkl]

# 
# h,k,l, Fc-squared, Fo-squared, sigma(Fo-squared) and status flag 
# 
data_I
_shelx_title ' 555 in P2(1)3' 
_shelx_refln_list_code          4 
_shelx_F_calc_maximum      179.02 
_exptl_crystal_F_000       784.00 
_reflns_d_resolution_high  0.7724 
 
loop_ 
 _symmetry_equiv_pos_as_xyz 
 'x, y, z' 
 '-x+1/2, -y, z+1/2' 
 '-x, y+1/2, -z+1/2' 
 'x+1/2, -y+1/2, -z' 
 'z, x, y' 
 'z+1/2, -x+1/2, -y' 
 '-z+1/2, -x, y+1/2' 
 '-z, x+1/2, -y+1/2' 
 'y, z, x' 
 '-y, z+1/2, -x+1/2' 
 'y+1/2, -z+1/2, -x' 
 '-y+1/2, -z, x+1/2' 
 
_cell_length_a    11.2999 
_cell_length_b    11.2999 
_cell_length_c    11.2999 
_cell_angle_alpha  90.000 
_cell_angle_beta   90.000 
_cell_angle_gamma  90.000 
 
_shelx_F_squared_multiplier     1.000 
 
loop_ 
 _refln_index_h 
 _refln_index_k 
 _refln_index_l 
 _refln_F_squared_calc 
 _refln_F_squared_meas 
 _refln_F_squared_sigma 
 _refln_observed_status 
  -1   1   1    22185.30    21977.30    210.45 o 
   1   1   1    25679.21    23936.55    209.46 o 
   0   0   2     6973.72     7949.85     76.43 o 
   1   0   2      536.48      574.55      5.78 o 
  -1   1   2      845.22      935.68     10.48 o 
   0   1   2      478.62      483.31      5.38 o 
   1   1   2      834.93      923.47     10.03 o 
  -2   2   2    12040.41    12056.15    211.71 o 
  -1   2   2      648.94      702.45      8.29 o 
   0   2   2    28031.06    29256.79    268.60 o 
   1   2   2      574.46      613.87      8.44 o 
   2   2   2    10450.15    10588.13    190.89 o 
   1   0   3    11054.37    11643.12     79.72 o 
   2   0   3        9.76       15.60      2.88 o 
  -2   1   3     1821.34     1950.44     20.29 o 
  -1   1   3    24208.47    24947.69    215.70 o 
   0   1   3     1314.76     1433.38     11.52 o 
   1   1   3    25522.06    25754.46    218.83 o 
   2   1   3     1614.57     1735.00     21.23 o 
  -2   2   3     1372.92     1323.88     17.01 o 
  -1   2   3     8518.61     9264.01     99.06 o 
   0   2   3      234.49      240.64      5.13 o 
   1   2   3     8585.88     9468.73     93.52 o 
   2   2   3     1086.07     1110.67     15.64 o 
  -3   3   3    32047.57    31411.34    777.86 o 
  -2   3   3     3663.58     3980.50     51.47 o 
  -1   3   3     1924.64     1753.49     22.60 o 
   0   3   3      896.81     1018.12     13.89 o 
   1   3   3     1684.38     1481.10     20.48 o 
   2   3   3     3582.98     3948.39     50.02 o 
   3   3   3    31939.58    32032.13    741.58 o 
   0   0   4     9200.28     8843.48    132.75 o 
   1   0   4      120.49      121.96      3.00 o 
   2   0   4     7049.40     6669.22     69.95 o 
   3   0   4     3745.55     3719.16     45.68 o 
  -3   1   4      959.49     1028.76     16.53 o 
  -2   1   4     3393.55     3728.51     39.55 o 
  -1   1   4     1759.06     1771.73     22.31 o 
   0   1   4     2353.56     2415.01     29.13 o 
   1   1   4     1595.52     1631.83     18.45 o 
   2   1   4     3433.33     3691.40     44.37 o 
   3   1   4     1048.77     1102.63     17.35 o 
  -3   2   4      656.78      647.82     13.35 o 
  -2   2   4     8045.54     7681.91     88.72 o 
  -1   2   4     1480.22     1655.15     21.69 o 
   0   2   4    27363.73    27721.87    296.39 o 
   1   2   4     1771.93     1988.69     23.23 o 
   2   2   4     8688.37     8387.38    103.47 o 
   3   2   4      713.78      700.07     13.91 o 
  -3   3   4     1264.05     1318.02     22.78 o 
  -2   3   4     3107.78     3130.90     42.14 o 
  -1   3   4     4898.81     5151.64     62.05 o 
   0   3   4      210.51      245.33      7.20 o 
   1   3   4     4236.03     4451.53     57.59 o 
   2   3   4     3284.22     3365.97     45.52 o 
   3   3   4     1270.54     1316.17     22.58 o 
  -4   4   4     9155.09     8966.00    256.15 o 
  -3   4   4      334.60      391.95     12.06 o 
  -2   4   4     7687.23     7517.88    106.57 o 
  -1   4   4      662.23      712.48     14.60 o 
   0   4   4     5544.89     5197.38     68.78 o 
   1   4   4      616.87      650.29     13.48 o 
   2   4   4     7214.59     7144.82    100.09 o 
   3   4   4      387.03      421.94     13.83 o 
   4   4   4    10170.40    10325.01    256.32 o 
   1   0   5     7441.32     7780.35     96.49 o 
   2   0   5      886.12      960.77     13.72 o 
   3   0   5     2404.32     2541.34     35.59 o 
   4   0   5     1255.30     1313.76     24.00 o 
  -4   1   5     5991.25     6002.92     86.27 o 
  -3   1   5    12474.66    12063.63    156.84 o 
  -2   1   5     2472.77     2503.49     28.67 o 
  -1   1   5     4469.82     4353.67     48.58 o 
   0   1   5      612.93      698.13     10.17 o 
   1   1   5     4782.18     4667.50     53.80 o 
   2   1   5     2423.50     2409.44     33.45 o 
   3   1   5    12158.60    12075.57    162.79 o 
   4   1   5     5821.67     5774.03     82.37 o 
  -4   2   5      386.96      381.51     12.75 o 
  -3   2   5      650.67      647.42     13.30 o 
  -2   2   5     4163.91     4331.69     54.70 o 
  -1   2   5     2593.39     2752.27     30.53 o 
   0   2   5    10026.62    10285.71    109.09 o 
   1   2   5     2573.39     2791.55     36.17 o 
   2   2   5     4090.27     4275.38     56.01 o 
   3   2   5      565.71      585.97     14.94 o 
   4   2   5      351.46      368.47     11.89 o 
  -4   3   5     2020.05     2045.90     36.95 o 
  -3   3   5      497.32      474.56     12.76 o 
  -2   3   5      903.92      876.92     19.17 o 
  -1   3   5     8663.68     8580.11    112.55 o 
   0   3   5      257.66      300.99      8.66 o 
   1   3   5     8925.11     8762.58    110.95 o 
   2   3   5     1072.23     1102.48     19.92 o 
   3   3   5      308.25      269.20     12.33 o 
   4   3   5     1893.99     1914.49     36.90 o 
  -4   4   5      128.45      142.20      9.58 o 
  -3   4   5      256.55      254.87     10.78 o 
  -2   4   5     2225.18     2156.73     36.70 o 
  -1   4   5      625.89      637.40     15.03 o 
   0   4   5     1773.96     1742.11     29.21 o 
   1   4   5      578.72      620.87     14.36 o 
   2   4   5     2363.59     2237.34     38.09 o 
   3   4   5      300.32      295.01     11.87 o 
   4   4   5      121.78      148.99     10.84 o 
  -5   5   5      926.39      859.05     57.20 o 
  -4   5   5      541.86      528.65     18.40 o 
  -3   5   5     9898.75     9523.31    161.53 o 
  -2   5   5      361.49      312.58     12.43 o 
  -1   5   5     3330.17     3261.81     56.82 o 
   0   5   5      787.28      795.41     18.87 o 
   1   5   5     3795.67     3682.94     57.25 o 
   2   5   5      414.34      401.96     13.89 o 
   3   5   5     9865.71     9661.57    159.46 o 
   4   5   5      628.88      631.68     19.28 o 
   5   5   5     1144.91     1068.07     52.87 o 
   0   0   6    14474.74    14105.32    379.19 o 
   1   0   6     1142.08     1147.38     19.03 o 
   2   0   6      342.24      289.65      8.85 o 
   3   0   6     3207.33     3297.19     47.56 o 
   4   0   6     3445.60     3247.58     52.83 o 
   5   0   6      568.69      530.35     15.25 o 
  -5   1   6      580.33      554.02     17.50 o 
  -4   1   6      636.26      593.47     15.69 o 
  -3   1   6     4827.18     4820.33     69.59 o 
  -2   1   6     2432.92     2485.05     36.59 o 
  -1   1   6     1900.25     1894.71     25.50 o 
   0   1   6     1991.51     2056.78     36.14 o 
   1   1   6     1874.45     1939.76     29.68 o 
   2   1   6     2390.25     2485.52     35.81 o 
   3   1   6     4786.58     4785.92     67.88 o 
   4   1   6      645.31      588.92     16.15 o 
   5   1   6      619.12      584.39     16.88 o 
  -5   2   6       52.54       82.04     11.98 o 
  -4   2   6     7342.39     7130.38    110.10 o 
  -3   2   6     2402.01     2263.86     36.07 o 
  -2   2   6    12822.64    12704.48    157.75 o 
  -1   2   6      263.26      218.01      8.42 o 
   0   2   6      590.35      473.44     10.23 o 
   1   2   6      199.05      196.83      8.64 o 
   2   2   6    12797.64    13009.95    182.72 o 
   3   2   6     2303.08     2228.70     37.77 o 
   4   2   6     7597.42     7334.87    120.35 o 
   5   2   6       37.58       45.44      7.79 o 
  -5   3   6      123.18      132.64     11.58 o 
  -4   3   6     2318.58     2343.82     43.77 o 
  -3   3   6     1137.38     1151.79     23.22 o 
  -2   3   6     2217.29     2145.32     33.64 o 
  -1   3   6     1511.87     1533.55     24.19 o 
   0   3   6       48.51       70.71      8.41 o 
   1   3   6     1468.67     1488.53     23.99 o 
   2   3   6     2340.51     2345.79     39.02 o 
   3   3   6     1085.56     1144.30     25.08 o 
   4   3   6     2498.59     2616.47     50.25 o 
   5   3   6      125.35      128.88     10.38 o 
  -5   4   6      476.12      477.06     19.01 o 
  -4   4   6     3619.71     3657.86     62.90 o 
  -3   4   6       29.05       33.09      7.07 o 
  -2   4   6     3755.30     3569.05     61.21 o 
  -1   4   6      350.73      317.50     10.73 o 
   0   4   6     2482.31     2461.12     41.15 o 
   1   4   6      287.84      267.16     10.39 o 
   2   4   6     3923.44     3818.97     63.53 o 
   3   4   6        9.45       21.07      7.14 o 
   4   4   6     2811.78     2884.28     62.78 o 
   5   4   6      552.08      533.75     19.23 o 
  -5   5   6      570.02      559.91     22.36 o 
  -4   5   6      948.70      875.78     25.31 o 
  -3   5   6       19.69       42.85      8.48 o 
  -2   5   6      918.33      880.90     23.68 o 
  -1   5   6      914.44      914.50     23.05 o 
   0   5   6      346.99      333.17     13.13 o 
   1   5   6      933.39      911.02     21.70 o 
   2   5   6      982.24      960.45     23.02 o 
   3   5   6       33.37       47.42      8.93 o 
   4   5   6     1044.84     1014.61     29.00 o 
   5   5   6      623.59      647.67     23.16 o 
  -6   6   6     1490.19     1613.29     94.84 o 
  -5   6   6      482.92      484.18     19.43 o 
  -4   6   6     5215.02     4954.60    110.75 o 
  -3   6   6      228.61      239.66     14.39 o 
  -2   6   6     1878.16     1750.42     37.97 o 
  -1   6   6     1347.97     1234.00     29.89 o 
   0   6   6     6268.95     6224.48    110.62 o 
   1   6   6     1333.46     1249.46     30.00 o 
   2   6   6     1551.41     1453.75     34.36 o 
   3   6   6      238.83      269.15     14.43 o 
   4   6   6     5443.16     5405.04    110.76 o 
   5   6   6      400.87      392.22     21.91 o 
   6   6   6     1290.26     1484.27    109.88 o 
   1   0   7       15.47       17.86      5.62 o 
   2   0   7     1453.39     1435.95     29.83 o 
   3   0   7      355.45      368.37     11.25 o 
   4   0   7     3215.98     3030.81     52.46 o 
   5   0   7      151.79      141.59     10.89 o 
   6   0   7      382.86      349.13     17.33 o 
  -6   1   7      285.25      281.22     15.99 o 
  -5   1   7     2504.32     2438.61     48.54 o 
  -4   1   7     1381.80     1303.16     27.03 o 
  -3   1   7     4397.77     4169.29     64.34 o 
  -2   1   7     2147.11     2125.14     40.66 o 
  -1   1   7     6584.93     6194.13     95.58 o 
   0   1   7        0.80       20.95      9.02 o 
   1   1   7     6779.75     6450.66     92.06 o 
   2   1   7     2274.76     2195.55     35.60 o 
   3   1   7     3667.82     3491.84     58.23 o 
   4   1   7     1190.93     1143.45     25.85 o 
   5   1   7     2511.17     2396.66     49.64 o 
   6   1   7      270.51      286.85     15.07 o 
  -6   2   7      187.11      196.27     14.02 o 
  -5   2   7     2437.98     2314.07     48.74 o 
  -4   2   7      702.90      663.35     20.55 o 
  -3   2   7     1845.31     1875.74     32.48 o 
  -2   2   7      990.62      961.63     20.04 o 
  -1   2   7      177.83      183.88      8.27 o 
   0   2   7      929.52      946.65     20.89 o 
   1   2   7      209.42      213.45      9.66 o 
   2   2   7     1026.34     1020.42     22.25 o 
   3   2   7     1928.31     1935.90     41.18 o 
   4   2   7      735.93      666.60     18.54 o 
   5   2   7     2391.81     2314.93     49.07 o 
   6   2   7      198.81      207.60     13.92 o 
  -6   3   7      531.68      542.41     22.11 o 
  -5   3   7      954.31      932.33     27.82 o 
  -4   3   7      518.39      493.95     16.58 o 
  -3   3   7     4318.53     4132.84     71.71 o 
  -2   3   7      549.35      542.59     14.52 o 
  -1   3   7     3792.05     3635.82     52.14 o 
   0   3   7     1629.32     1459.38     31.68 o 
   1   3   7     3884.88     3733.61     57.42 o 
   2   3   7      562.65      559.93     15.32 o 
   3   3   7     4603.54     4813.84     95.74 o 
   4   3   7      572.79      566.91     18.66 o 
   5   3   7     1116.38     1110.82     29.77 o 
   6   3   7      479.97      505.31     21.84 o 
  -6   4   7       84.30      105.80     12.92 o 
  -5   4   7     1164.80     1203.61     35.52 o 
  -4   4   7      214.91      213.54     14.08 o 
  -3   4   7     2476.30     2439.22     45.53 o 
  -2   4   7      715.78      694.02     17.88 o 
  -1   4   7     1121.32     1130.17     23.52 o 
   0   4   7      675.00      667.58     18.54 o 
   1   4   7     1021.50     1015.50     23.05 o 
   2   4   7      754.95      753.05     21.43 o 
   3   4   7     2469.67     2632.05     54.87 o 
   4   4   7      236.11      235.58     14.60 o 
   5   4   7     1247.65     1256.92     34.13 o 
   6   4   7      108.18      122.19     12.45 o 
  -6   5   7      607.41      596.98     23.88 o 
  -5   5   7     2532.43     2452.94     55.71 o 
  -4   5   7      191.64      208.65     15.97 o 
  -3   5   7     1634.13     1617.39     43.46 o 
  -2   5   7     1387.69     1381.45     33.62 o 
  -1   5   7     3305.04     3234.64     59.88 o 
   0   5   7      475.58      498.70     16.59 o 
   1   5   7     2990.54     2870.23     55.74 o 
   2   5   7     1376.32     1376.00     32.41 o 
   3   5   7     1623.54     1660.15     40.29 o 
   4   5   7      186.34      198.26     14.05 o 
   5   5   7     2165.72     2149.57     57.61 o 
   6   5   7      603.53      589.56     25.97 o 
  -6   6   7      121.43      104.99     13.71 o 
  -5   6   7      586.47      621.60     27.62 o 
  -4   6   7      563.81      582.46     22.29 o 
  -3   6   7      408.77      431.56     20.62 o 
  -2   6   7      232.75      240.22     16.22 o 
  -1   6   7       13.46       28.82      8.62 o 
   0   6   7        0.04        4.74      7.49 o 
   1   6   7        9.92       29.31      8.43 o 
   2   6   7      290.12      299.26     14.88 o 
   3   6   7      435.07      444.90     18.88 o 
   4   6   7      572.27      566.53     24.37 o 
   5   6   7      603.53      593.80     25.51 o 
   6   6   7      114.07      125.89     16.14 o 
  -7   7   7     1770.63     1738.92     94.96 o 
  -6   7   7      186.04      208.86     18.54 o 
  -5   7   7      713.34      768.99     32.54 o 
  -4   7   7      294.60      273.91     17.95 o 
  -3   7   7     1081.60     1075.04     34.73 o 
  -2   7   7      837.16      819.23     30.03 o 
  -1   7   7     2151.14     2072.83     49.98 o 
   0   7   7      870.33      831.59     27.76 o 
   1   7   7     2037.86     2014.83     48.95 o 
   2   7   7      890.84      860.25     27.93 o 
   3   7   7     1066.33     1086.99     32.59 o 
   4   7   7      295.41      285.47     18.23 o 
   5   7   7      748.55      818.73     32.33 o 
   6   7   7      218.49      217.00     20.53 o 
   7   7   7     1943.98     1997.80    142.55 o 
   0   0   8      606.75      568.68     37.05 o 
   1   0   8      383.10      406.57     22.58 o 
   2   0   8     9181.10     8800.16    179.53 o 
   3   0   8     1013.07      971.30     26.92 o 
   4   0   8     2043.57     1877.74     49.12 o 
   5   0   8      170.23      149.32     13.01 o 
   6   0   8       72.19       78.64     11.75 o 
   7   0   8      172.75      174.23     14.10 o 
  -7   1   8      321.10      336.42     20.00 o 
  -6   1   8      196.47      192.46     14.46 o 
  -5   1   8     1546.93     1493.21     42.95 o 
  -4   1   8      596.05      560.53     24.74 o 
  -3   1   8     3808.91     3714.32     76.79 o 
  -2   1   8      251.34      247.79     16.44 o 
  -1   1   8      948.26      889.19     33.04 o 
   0   1   8      148.02      114.30     13.68 o 
   1   1   8      898.27      854.30     35.13 o 
   2   1   8      289.67      283.30     13.36 o 
   3   1   8     3676.10     3512.95     74.27 o 
   4   1   8      670.22      654.32     21.19 o 
   5   1   8     1617.04     1525.97     38.97 o 
   6   1   8      202.31      188.40     15.11 o 
   7   1   8      342.01      335.93     19.95 o 
  -7   2   8      363.99      368.76     20.84 o 
  -6   2   8     2561.39     2414.68     59.62 o 
  -5   2   8      166.59      163.40     14.62 o 
  -4   2   8     2469.26     2442.48     59.81 o 
  -3   2   8      368.06      353.59     17.16 o 
  -2   2   8      141.51      126.72      9.07 o 
  -1   2   8     1203.97     1121.07     28.24 o 
   0   2   8     8690.91     8603.99    178.61 o 
   1   2   8     1219.96     1113.94     32.62 o 
   2   2   8      152.55      155.48     12.30 o 
   3   2   8      423.41      415.93     17.82 o 
   4   2   8     2511.02     2453.94     50.03 o 
   5   2   8      127.20      121.68     12.96 o 
   6   2   8     2552.11     2512.18     62.28 o 
   7   2   8      433.97      438.23     22.54 o 
  -7   3   8      253.91      267.88     18.46 o 
  -6   3   8      265.31      241.13     17.02 o 
  -5   3   8      264.29      282.25     19.05 o 
  -4   3   8     1018.54      968.85     30.16 o 
  -3   3   8      421.88      405.99     16.82 o 
  -2   3   8     1114.52     1078.38     28.52 o 
  -1   3   8       97.48      106.22      9.23 o 
   0   3   8      464.13      447.97     17.03 o 
   1   3   8       92.01      106.25     11.15 o 
   2   3   8     1086.29     1071.97     28.08 o 
   3   3   8      449.36      407.80     17.10 o 
   4   3   8      929.39      904.16     31.64 o 
   5   3   8      300.45      290.58     16.96 o 
   6   3   8      272.04      266.96     17.81 o 
   7   3   8      278.87      270.31     19.98 o 
  -7   4   8      404.19      388.99     23.07 o 
  -6   4   8     1283.10     1241.94     38.05 o 
  -5   4   8      379.35      378.48     24.99 o 
  -4   4   8     1275.31     1355.05     39.46 o 
  -3   4   8      152.81      189.03     13.36 o 
  -2   4   8     4009.81     4003.11     85.87 o 
  -1   4   8     1827.71     1751.79     43.10 o 
   0   4   8     1781.13     1785.60     45.65 o 
   1   4   8     1933.05     1858.14     44.59 o 
   2   4   8     3943.94     4008.26     86.99 o 
   3   4   8      110.77      140.49     14.15 o 
   4   4   8     1423.97     1441.72     47.85 o 
   5   4   8      365.16      381.10     22.00 o 
   6   4   8     1173.28     1218.32     42.10 o 
   7   4   8      411.90      410.73     23.79 o 
  -7   5   8       29.24       36.28     14.49 o 
  -6   5   8      122.20      127.76     15.07 o 
  -5   5   8      170.65      164.81     15.98 o 
  -4   5   8     1202.95     1172.32     38.09 o 
  -3   5   8      861.38      862.04     29.44 o 
  -2   5   8      531.14      490.91     18.69 o 
  -1   5   8      387.81      396.69     17.00 o 
   0   5   8      581.58      553.34     21.58 o 
   1   5   8      400.24      435.41     19.13 o 
   2   5   8      528.10      508.74     21.28 o 
   3   5   8      880.44      901.23     31.05 o 
   4   5   8     1237.09     1206.64     36.83 o 
   5   5   8      163.20      166.63     14.80 o 
   6   5   8      107.49      119.78     17.09 o 
   7   5   8       22.51       25.72     13.47 o 
  -7   6   8      338.73      323.12     25.66 o 
  -6   6   8      130.35      147.95     17.85 o 
  -5   6   8      183.57      193.93     17.77 o 
  -4   6   8      794.96      872.97     32.87 o 
  -3   6   8      271.78      270.63     17.10 o 
  -2   6   8     2411.41     2489.82     62.78 o 
  -1   6   8     1056.08     1032.79     33.31 o 
   0   6   8      304.41      280.08     17.60 o 
   1   6   8      991.53      923.80     27.67 o 
   2   6   8     2681.10     2602.59     57.65 o 
   3   6   8      282.57      299.11     18.32 o 
   4   6   8      763.19      852.43     31.55 o 
   5   6   8      198.65      243.89     19.31 o 
   6   6   8      170.67      181.97     17.20 o 
   7   6   8      364.85      402.96     29.04 o 
  -7   7   8      130.78      129.23     19.48 o 
  -6   7   8      104.61      130.09     19.92 o 
  -5   7   8     1221.20     1207.71     43.91 o 
  -4   7   8      140.60      156.10     17.26 o 
  -3   7   8      695.09      655.38     28.98 o 
  -2   7   8      135.76      145.05     15.28 o 
  -1   7   8      368.34      384.52     22.32 o 
   0   7   8        2.53        0.24      9.94 o 
   1   7   8      339.89      378.39     20.70 o 
   2   7   8      160.49      195.26     14.81 o 
   3   7   8      720.77      699.49     27.12 o 
   4   7   8      157.87      166.48     17.07 o 
   5   7   8     1305.23     1292.46     48.45 o 
   6   7   8      137.77      183.92     17.92 o 
   7   7   8      141.77      153.31     21.57 o 
  -8   8   8       98.84       -3.32     30.37 o 
  -7   8   8        2.55       28.30     24.99 o 
  -6   8   8     2075.36     2141.56     80.66 o 
  -5   8   8       56.36       59.83     17.01 o 
  -4   8   8      541.63      562.31     30.75 o 
  -3   8   8      177.87      181.99     18.99 o 
  -2   8   8      132.27      170.32     19.16 o 
  -1   8   8        1.17       -4.21     11.49 o 
   0   8   8     4044.20     3964.22     97.61 o 
   1   8   8        6.21       10.25     10.57 o 
   2   8   8      174.86      230.63     18.64 o 
   3   8   8      185.98      175.27     17.86 o 
   4   8   8      486.89      498.66     28.68 o 
   5   8   8       38.12       51.90     16.17 o 
   6   8   8     1992.31     2125.44     86.65 o 
   7   8   8        0.65       30.62     20.19 o 
   8   8   8       99.74       57.72     31.92 o 
   1   0   9      289.31      301.21     23.05 o 
   2   0   9      560.90      535.13     30.04 o 
   3   0   9      100.51       94.00     12.81 o 
   4   0   9      228.12      239.20     16.67 o 
   5   0   9      212.88      187.57     16.06 o 
   6   0   9      196.57      183.15     18.30 o 
   7   0   9      378.19      375.45     26.39 o 
   8   0   9       44.59       74.68     17.61 o 
  -8   1   9       96.88      137.57     18.32 o 
  -7   1   9     1408.92     1428.61     52.04 o 
  -6   1   9      238.17      228.86     21.41 o 
  -5   1   9     1776.09     1674.36     52.10 o 
  -4   1   9      244.86      224.74     18.37 o 
  -3   1   9     2089.76     1910.52     55.64 o 
  -2   1   9       24.48       36.69     14.35 o 
  -1   1   9     1984.52     1855.73     62.22 o 
   0   1   9      491.68      516.03     29.16 o 
   1   1   9     2002.34     1905.05     61.53 o 
   2   1   9       35.58       95.75     13.79 o 
   3   1   9     2211.27     2058.33     67.02 o 
   4   1   9      245.08      245.28     16.98 o 
   5   1   9     1763.15     1772.74     52.85 o 
   6   1   9      234.48      267.06     19.88 o 
   7   1   9     1237.88     1250.78     51.00 o 
   8   1   9       98.06       85.80     20.97 o 
  -8   2   9       73.02       74.17     18.05 o 
  -7   2   9       53.68       45.26     15.09 o 
  -6   2   9      258.16      224.02     20.12 o 
  -5   2   9     1100.76     1056.50     41.03 o 
  -4   2   9      251.11      233.52     20.57 o 
  -3   2   9      844.71      801.44     33.26 o 
  -2   2   9      438.52      414.76     23.95 o 
  -1   2   9      204.69      198.58     20.22 o 
   0   2   9      134.32      146.68     17.42 o 
   1   2   9      208.48      207.47     20.92 o 
   2   2   9      433.28      469.45     29.74 o 
   3   2   9      778.55      762.46     29.57 o 
   4   2   9      326.32      306.94     17.83 o 
   5   2   9     1057.05     1039.39     38.21 o 
   6   2   9      290.48      241.50     20.81 o 
   7   2   9       63.71       80.91     15.15 o 
   8   2   9       63.62       71.72     17.73 o 
  -8   3   9      824.19      762.21     39.79 o 
  -7   3   9     1192.90     1137.75     47.23 o 
  -6   3   9      189.66      193.04     18.94 o 
  -5   3   9      978.46      989.12     39.41 o 
  -4   3   9      130.11      109.23     16.81 o 
  -3   3   9     2801.20     2728.08     65.83 o 
  -2   3   9     1196.60     1192.02     42.26 o 
  -1   3   9     1715.20     1658.06     63.87 o 
   0   3   9     1175.39     1096.11     39.96 o 
   1   3   9     1943.14     1908.13     56.86 o 
   2   3   9     1122.07     1143.51     40.74 o 
   3   3   9     2487.18     2577.89     78.99 o 
   4   3   9      133.97      135.67     13.25 o 
   5   3   9     1133.98     1142.89     39.06 o 
   6   3   9      161.82      150.44     17.96 o 
   7   3   9     1096.69     1068.01     42.63 o 
   8   3   9      856.15      824.75     38.72 o 
  -8   4   9       46.48       59.25     17.24 o 
  -7   4   9      107.51      131.86     20.38 o 
  -6   4   9      258.41      245.13     22.09 o 
  -5   4   9     1416.30     1355.94     51.85 o 
  -4   4   9       68.41       79.06     16.61 o 
  -3   4   9     1564.06     1494.46     50.56 o 
  -2   4   9       74.01      131.74     17.40 o 
  -1   4   9      706.83      680.64     26.95 o 
   0   4   9      482.09      475.59     22.94 o 
   1   4   9      623.37      552.51     26.86 o 
   2   4   9       65.20       77.51     14.14 o 
   3   4   9     1576.29     1621.23     51.16 o 
   4   4   9       59.43       88.88     13.59 o 
   5   4   9     1344.03     1339.53     59.59 o 
   6   4   9      226.71      215.61     18.51 o 
   7   4   9      133.12      128.10     17.80 o 
   8   4   9       36.92       37.72     17.16 o 
  -8   5   9      260.35      289.99     32.83 o 
  -7   5   9      459.88      452.67     35.37 o 
  -6   5   9      519.17      529.76     32.91 o 
  -5   5   9     1732.24     1764.13     63.48 o 
  -4   5   9       69.12       63.48     16.49 o 
  -3   5   9      354.89      413.28     24.96 o 
  -2   5   9      455.95      473.76     24.58 o 
  -1   5   9     1583.72     1611.38     49.37 o 
   0   5   9     2552.56     2565.68     68.19 o 
   1   5   9     1658.76     1648.28     49.25 o 
   2   5   9      443.05      459.08     23.20 o 
   3   5   9      327.80      340.60     20.59 o 
   4   5   9       59.45       97.41     14.70 o 
   5   5   9     1724.88     1791.42     68.81 o 
   6   5   9      508.16      499.31     27.04 o 
   7   5   9      525.71      559.35     32.33 o 
   8   5   9      256.35      254.14     26.48 o 
  -8   6   9       73.78       61.77     24.35 o 
  -7   6   9      303.27      265.45     30.43 o 
  -6   6   9       78.39       98.12     20.12 o 
  -5   6   9      649.34      637.61     36.59 o 
  -4   6   9      402.72      428.37     29.88 o 
  -3   6   9      627.88      713.65     45.19 o 
  -2   6   9      462.33      488.32     27.26 o 
  -1   6   9      353.05      348.12     23.65 o 
   0   6   9        0.50       21.55     13.57 o 
   1   6   9      343.93      331.74     22.35 o 
   2   6   9      466.11      469.47     24.31 o 
   3   6   9      610.65      584.67     28.04 o 
   4   6   9      426.66      424.59     26.39 o 
   5   6   9      659.74      646.52     32.39 o 
   6   6   9       70.63      106.97     19.36 o 
   7   6   9      292.23      340.03     25.86 o 
   8   6   9       77.55      105.10     22.40 o 
  -8   7   9       92.06       52.18     30.52 o 
  -7   7   9      642.00      688.61     41.05 o 
  -6   7   9       39.28       84.27     17.58 o 
  -5   7   9      420.36      443.37     33.55 o 
  -4   7   9      151.89      196.80     24.13 o 
  -3   7   9     2104.83     2163.14     74.07 o 
  -2   7   9      254.90      284.14     24.33 o 
  -1   7   9     1125.18     1102.33     43.71 o 
   0   7   9      121.33      112.03     17.33 o 
   1   7   9      952.10      976.04     42.80 o 
   2   7   9      252.23      275.29     21.38 o 
   3   7   9     2187.14     2265.71     68.57 o 
   4   7   9      135.16      186.04     21.68 o 
   5   7   9      413.81      494.32     29.46 o 
   6   7   9       44.52       36.79     17.87 o 
   7   7   9      510.49      629.20     44.55 o 
   8   7   9      112.88      142.54     36.34 o 
  -8   8   9        9.75       46.50     36.05 o 
  -7   8   9        4.24       29.42     21.56 o 
  -6   8   9       60.13      102.83     26.96 o 
  -5   8   9        0.12       10.39     15.68 o 
  -4   8   9      519.94      580.33     39.00 o 
  -3   8   9       13.25        5.77     15.94 o 
  -2   8   9      265.05      261.52     25.65 o 
  -1   8   9       81.41      120.20     20.87 o 
   0   8   9       69.91       49.54     15.95 o 
   1   8   9       84.20      113.20     20.04 o 
   2   8   9      288.18      257.25     24.43 o 
   3   8   9        9.46       46.28     14.77 o 
   4   8   9      449.57      405.89     29.75 o 
   5   8   9        2.01       23.96     16.39 o 
   6   8   9       70.88      107.86     22.14 o 
   7   8   9        3.97       26.38     20.79 o 
   8   8   9       12.84       42.13     26.79 o 
  -7   9   9      495.67      482.74     70.91 o 
  -6   9   9       26.02       16.25     25.11 o 
  -5   9   9      272.50      334.91     36.31 o 
  -4   9   9       48.79       59.74     22.74 o 
  -3   9   9      230.61      277.04     28.24 o 
  -2   9   9      300.30      365.63     34.67 o 
  -1   9   9      857.95      804.20     53.63 o 
   0   9   9       46.72       47.42     19.70 o 
   1   9   9      946.11      931.11     51.63 o 
   2   9   9      281.42      353.60     36.22 o 
   3   9   9      235.81      273.36     33.74 o 
   4   9   9       63.82      112.09     22.00 o 
   5   9   9      209.85      278.51     37.95 o 
   6   9   9       34.94       67.37     25.70 o 
   7   9   9      519.95      485.71     49.42 o 
   0   0  10     2919.96     2871.87    133.35 o 
   1   0  10      122.52       88.05     18.01 o 
   2   0  10      810.28      763.40     38.24 o 
   3   0  10      151.02      182.75     21.78 o 
   4   0  10     1288.67     1265.00     53.44 o 
   5   0  10       85.15      121.16     23.50 o 
   6   0  10     3250.47     3226.97    110.05 o 
   7   0  10      335.67      313.74     29.96 o 
   8   0  10       92.13      109.02     24.63 o 
   9   0  10      122.84      118.91     28.82 o 
  -9   1  10       32.48       22.01     21.36 o 
  -8   1  10      360.59      369.03     36.66 o 
  -7   1  10      354.54      370.06     31.58 o 
  -6   1  10      320.99      321.88     28.56 o 
  -5   1  10      842.53      737.89     42.46 o 
  -4   1  10        4.02       10.65     15.92 o 
  -3   1  10      437.67      423.63     32.85 o 
  -2   1  10      231.37      217.48     23.03 o 
  -1   1  10      327.25      332.44     28.26 o 
   0   1  10       77.29      121.72     20.15 o 
   1   1  10      355.55      343.52     26.51 o 
   2   1  10      260.15      275.78     26.34 o 
   3   1  10      469.60      465.64     29.20 o 
   4   1  10        4.42        6.66     14.24 o 
   5   1  10      887.98      837.83     46.86 o 
   6   1  10      284.70      342.57     29.03 o 
   7   1  10      365.39      374.60     30.62 o 
   8   1  10      361.18      350.27     35.67 o 
   9   1  10       32.02       45.59     23.74 o 
  -9   2  10       81.11      103.21     34.48 o 
  -8   2  10     1245.32     1333.91     66.12 o 
  -7   2  10       85.52       77.14     23.46 o 
  -6   2  10      261.41      287.82     29.39 o 
  -5   2  10      195.57      217.07     24.15 o 
  -4   2  10     1023.34     1042.65     51.70 o 
  -3   2  10      175.91      189.92     24.27 o 
  -2   2  10     2095.47     1991.59     72.21 o 
  -1   2  10      791.35      722.23     39.09 o 
   0   2  10      443.94      429.25     30.00 o 
   1   2  10      834.25      744.62     38.13 o 
   2   2  10     2122.61     2127.19     78.93 o 
   3   2  10      168.62      185.73     23.76 o 
   4   2  10      862.10      825.02     49.43 o 
   5   2  10      218.64      245.86     28.05 o 
   6   2  10      347.48      361.24     27.47 o 
   7   2  10      109.06      170.11     19.13 o 
   8   2  10     1259.72     1184.68     63.41 o 
   9   2  10       78.81       90.38     29.23 o 
  -9   3  10      128.98      100.53     30.13 o 
  -8   3  10       47.53       67.62     23.22 o 
  -7   3  10      334.95      342.10     37.32 o 
  -6   3  10       23.08       27.02     18.82 o 
  -5   3  10      413.81      410.49     32.30 o 
  -4   3  10      234.28      245.51     24.86 o 
  -3   3  10       16.36       29.49     20.17 o 
  -2   3  10      238.80      214.96     25.60 o 
  -1   3  10      677.32      682.69     38.07 o 
   0   3  10      108.92      130.77     18.85 o 
   1   3  10      691.08      689.42     37.76 o 
   2   3  10      263.21      283.99     26.80 o 
   3   3  10       27.97       62.00     16.64 o 
   4   3  10      208.18      264.30     27.90 o 
   5   3  10      448.89      496.83     32.93 o 
   6   3  10       14.31       30.06     15.09 o 
   7   3  10      294.97      300.52     27.47 o 
   8   3  10       28.05       47.64     21.78 o 
   9   3  10      127.72      102.22     30.84 o 
  -9   4  10      191.40      168.79     32.19 o 
  -8   4  10      481.85      472.00     47.61 o 
  -7   4  10      267.80      310.83     31.92 o 
  -6   4  10      919.81      922.74     48.73 o 
  -5   4  10       37.37       26.89     19.91 o 
  -4   4  10     1709.43     1675.03     70.79 o 
  -3   4  10      292.04      279.59     30.68 o 
  -2   4  10     1382.44     1439.15     64.74 o 
  -1   4  10      577.18      565.92     36.27 o 
   0   4  10      991.46     1003.03     47.96 o 
   1   4  10      524.79      498.71     35.61 o 
   2   4  10     1340.84     1433.09     60.32 o 
   3   4  10      263.51      267.61     25.38 o 
   4   4  10     1800.76     1903.39     70.82 o 
   5   4  10       58.98       77.68     17.30 o 
   6   4  10      747.70      811.15     44.84 o 
   7   4  10      251.67      264.84     26.18 o 
   8   4  10      555.52      534.99     44.58 o 
   9   4  10      179.97      212.80     42.12 o 
  -9   5  10      226.28      223.72     42.47 o 
  -8   5  10       76.76       78.87     30.48 o 
  -7   5  10      106.53       88.40     24.34 o 
  -6   5  10      211.20      186.23     26.97 o 
  -5   5  10       86.42       44.78     21.61 o 
  -4   5  10      210.60      221.34     26.26 o 
  -3   5  10      511.14      508.84     39.23 o 
  -2   5  10      274.13      319.12     27.87 o 
  -1   5  10      292.85      249.13     28.01 o 
   0   5  10      280.14      348.91     33.66 o 
   1   5  10      287.67      320.19     26.06 o 
   2   5  10      264.39      303.81     25.03 o 
   3   5  10      477.29      477.13     30.96 o 
   4   5  10      198.29      213.34     22.29 o 
   5   5  10      116.71      146.93     22.55 o 
   6   5  10      197.48      217.37     25.90 o 
   7   5  10      110.01      152.37     23.31 o 
   8   5  10       91.20      145.02     27.50 o 
   9   5  10      245.43      222.60     41.72 o 
  -8   6  10       12.37       25.86     21.36 o 
  -7   6  10      151.84      189.40     32.38 o 
  -6   6  10      949.76      980.28     56.55 o 
  -5   6  10       54.32       48.18     19.89 o 
  -4   6  10      844.42      875.69     53.10 o 
  -3   6  10      216.26      303.53     27.11 o 
  -2   6  10      133.60      173.77     21.99 o 
  -1   6  10      126.81      152.21     21.68 o 
   0   6  10     2031.13     2039.38     86.60 o 
   1   6  10      133.63      158.34     22.38 o 
   2   6  10      135.86      153.26     22.74 o 
   3   6  10      225.29      227.55     23.23 o 
   4   6  10      743.10      762.05     41.15 o 
   5   6  10       48.52       62.57     18.86 o 
   6   6  10     1057.96     1139.77     65.10 o 
   7   6  10      170.53      273.64     31.03 o 
   8   6  10        6.86        0.05     19.61 o 
  -8   7  10       59.70       47.28     35.94 o 
  -7   7  10       64.65       49.00     26.29 o 
  -6   7  10      118.70       94.76     24.58 o 
  -5   7  10      207.08      216.74     30.69 o 
  -4   7  10      173.08      246.21     30.13 o 
  -3   7  10      820.08      854.46     46.21 o 
  -2   7  10      284.19      345.73     28.89 o 
  -1   7  10       32.27        2.80     15.34 o 
   0   7  10      609.03      541.43     35.00 o 
   1   7  10       21.13       34.24     15.63 o 
   2   7  10      285.16      277.39     28.83 o 
   3   7  10      830.94      854.89     45.72 o 
   4   7  10      153.21      191.13     25.23 o 
   5   7  10      227.97      246.71     26.41 o 
   6   7  10       98.78      100.23     24.92 o 
   7   7  10       69.63      112.21     26.40 o 
   8   7  10       68.72       36.08     35.75 o 
  -7   8  10       18.63        4.88     26.67 o 
  -6   8  10       48.63       32.80     31.99 o 
  -5   8  10      265.44      281.01     38.55 o 
  -4   8  10      392.91      416.28     56.96 o 
  -3   8  10      212.69      256.66     32.48 o 
  -2   8  10     1267.26     1231.85     66.30 o 
  -1   8  10      179.30      211.35     27.96 o 
   0   8  10        2.97       14.84     16.49 o 
   1   8  10      196.42      260.28     30.70 o 
   2   8  10     1192.57     1197.46     64.73 o 
   3   8  10      227.91      215.67     28.19 o 
   4   8  10      377.08      457.07     37.74 o 
   5   8  10      299.00      279.19     32.54 o 
   6   8  10       83.55      116.66     25.93 o 
   7   8  10       19.81      -14.59     31.25 o 
  -5   9  10      236.79      269.77     48.17 o 
  -4   9  10       52.55       46.47     31.10 o 
  -3   9  10      239.33      263.83     50.45 o 
  -2   9  10       64.17       88.51     25.11 o 
  -1   9  10      159.49      189.42     29.65 o 
   0   9  10      162.97      153.04     32.02 o 
   1   9  10      148.18      106.55     28.83 o 
   2   9  10       71.37       49.22     27.31 o 
   3   9  10      238.17      208.29     36.84 o 
   4   9  10       58.48       75.67     24.56 o 
   5   9  10      227.22      219.91     52.36 o 
  -3  10  10      117.03      209.94     51.60 o 
  -2  10  10       77.99       50.77     33.07 o 
  -1  10  10       93.25       70.31     38.36 o 
   0  10  10     1039.09     1069.56    100.12 o 
   1  10  10       88.91       90.38     41.68 o 
   2  10  10       38.76       25.07     32.15 o 
   3  10  10      131.67      160.24     46.91 o 
   1   0  11      542.89      497.56     36.83 o 
   2   0  11       32.53       42.87     17.86 o 
   3   0  11      187.14      206.04     26.89 o 
   4   0  11       11.68       22.57     17.07 o 
   5   0  11      360.64      384.59     34.46 o 
   6   0  11       88.35       82.83     22.49 o 
   7   0  11      629.79      641.60     49.26 o 
   8   0  11       17.67       32.16     22.30 o 
   9   0  11      181.40      155.69     37.00 o 
  -9   1  11      466.01      450.83     53.47 o 
  -8   1  11       39.39       43.04     42.41 o 
  -7   1  11      522.17      530.73     44.20 o 
  -6   1  11      514.42      456.47     39.67 o 
  -5   1  11      273.08      250.75     29.21 o 
  -4   1  11      698.86      630.48     49.03 o 
  -3   1  11     1061.54     1032.72     53.93 o 
  -2   1  11     1225.57     1156.30     56.99 o 
  -1   1  11     1101.31     1115.03     55.84 o 
   0   1  11      113.78      140.24     23.45 o 
   1   1  11      985.66      940.39     53.20 o 
   2   1  11     1209.74     1183.49     59.69 o 
   3   1  11     1138.30     1123.55     55.12 o 
   4   1  11      792.31      737.71     44.28 o 
   5   1  11      240.10      243.68     31.82 o 
   6   1  11      493.57      443.38     37.49 o 
   7   1  11      613.12      582.36     40.58 o 
   8   1  11       44.40       67.78     25.19 o 
   9   1  11      451.88      412.11     52.42 o 
  -9   2  11       15.80       62.05     32.89 o 
  -8   2  11       54.27       60.97     30.60 o 
  -7   2  11      259.33      294.75     36.25 o 
  -6   2  11      143.35       84.88     27.75 o 
  -5   2  11      187.02      171.33     27.60 o 
  -4   2  11        0.38       45.33     18.11 o 
  -3   2  11      201.21      214.95     25.91 o 
  -2   2  11      226.07      288.71     29.38 o 
  -1   2  11      816.67      785.98     47.56 o 
   0   2  11      693.75      660.38     44.19 o 
   1   2  11      801.15      791.09     46.29 o 
   2   2  11      227.11      216.13     28.09 o 
   3   2  11      188.67      154.60     24.40 o 
   4   2  11        2.45        1.41     14.69 o 
   5   2  11      170.74      148.52     27.26 o 
   6   2  11      142.74      135.15     23.05 o 
   7   2  11      259.65      213.40     31.45 o 
   8   2  11       56.85       48.49     25.19 o 
   9   2  11       17.38       39.41     31.07 o 
  -9   3  11       67.30       89.13     32.40 o 
  -8   3  11       23.20       -0.21     25.42 o 
  -7   3  11      177.71      195.23     33.49 o 
  -6   3  11      192.85      208.68     30.81 o 
  -5   3  11     1468.02     1483.05     79.19 o 
  -4   3  11      148.75      142.72     26.35 o 
  -3   3  11      161.62      202.96     26.75 o 
  -2   3  11      352.96      358.03     31.94 o 
  -1   3  11     1313.96     1262.50     63.30 o 
   0   3  11     1078.34      986.26     50.93 o 
   1   3  11     1381.94     1406.11     66.49 o 
   2   3  11      389.22      514.93     39.15 o 
   3   3  11      127.05      191.00     24.80 o 
   4   3  11      143.68      141.75     24.53 o 
   5   3  11     1509.30     1483.69     72.07 o 
   6   3  11      189.88      192.51     28.64 o 
   7   3  11      164.61      215.29     34.60 o 
   8   3  11       20.74       22.61     20.39 o 
   9   3  11       59.29       57.93     33.56 o 
  -8   4  11      204.12      196.53     40.22 o 
  -7   4  11        3.14       30.50     23.39 o 
  -6   4  11       59.53       60.84     23.22 o 
  -5   4  11       87.46       52.02     22.62 o 
  -4   4  11       11.66       25.06     18.80 o 
  -3   4  11      283.87      306.76     34.84 o 
  -2   4  11      428.53      425.79     37.75 o 
  -1   4  11       95.08      119.33     24.83 o 
   0   4  11     1081.53     1019.12     55.75 o 
   1   4  11      101.59      102.31     23.88 o 
   2   4  11      451.97      450.51     37.29 o 
   3   4  11      303.02      291.54     31.45 o 
   4   4  11       15.22       31.13     19.01 o 
   5   4  11       98.94       97.81     23.67 o 
   6   4  11       60.87       29.74     21.97 o 
   7   4  11        4.95       21.05     22.91 o 
   8   4  11      245.30      223.76     34.01 o 
  -8   5  11      248.79      265.06     41.25 o 
  -7   5  11      476.80      513.89     52.07 o 
  -6   5  11       55.06       88.48     27.01 o 
  -5   5  11        1.00        8.29     17.17 o 
  -4   5  11      162.51      197.69     31.16 o 
  -3   5  11     1450.34     1498.94     77.99 o 
  -2   5  11       86.67      107.10     23.42 o 
  -1   5  11      411.79      480.54     40.62 o 
   0   5  11        4.60        5.66     15.68 o 
   1   5  11      382.50      459.78     38.69 o 
   2   5  11      108.52      145.11     24.15 o 
   3   5  11     1505.34     1607.30     73.40 o 
   4   5  11      157.59      197.57     27.63 o 
   5   5  11        4.47       -8.96     18.50 o 
   6   5  11       66.00       79.83     22.46 o 
   7   5  11      484.87      538.51     45.61 o 
   8   5  11      217.22      169.83     45.60 o 
  -7   6  11      106.61      105.19     35.37 o 
  -6   6  11      131.47      190.10     35.45 o 
  -5   6  11      195.95      197.17     32.29 o 
  -4   6  11      123.29      156.88     28.55 o 
  -3   6  11       79.75      123.12     28.03 o 
  -2   6  11       82.58      158.93     26.62 o 
  -1   6  11      143.36      210.01     31.27 o 
   0   6  11      329.93      382.87     33.95 o 
   1   6  11      158.31      197.19     29.40 o 
   2   6  11       88.07       63.26     24.37 o 
   3   6  11       90.05      162.54     27.93 o 
   4   6  11      129.95      141.12     26.47 o 
   5   6  11      187.53      145.68     29.22 o 
   6   6  11      116.51      153.90     29.65 o 
   7   6  11      102.93      136.43     29.93 o 
  -6   7  11      214.94      187.46     35.34 o 
  -5   7  11      504.71      534.68     49.79 o 
  -4   7  11      371.30      358.92     45.04 o 
  -3   7  11       77.40      161.44     29.72 o 
  -2   7  11      164.49      189.05     33.30 o 
  -1   7  11      757.26      779.63     67.75 o 
   0   7  11       88.56       83.65     22.40 o 
   1   7  11      741.42      820.04     51.97 o 
   2   7  11      168.53      212.54     29.60 o 
   3   7  11       83.44      105.43     25.10 o 
   4   7  11      407.58      424.37     41.66 o 
   5   7  11      465.19      551.41     50.86 o 
   6   7  11      211.13      185.02     32.76 o 
  -5   8  11        9.81        8.21     23.50 o 
  -4   8  11       96.47      124.45     36.52 o 
  -3   8  11       51.91       69.18     29.11 o 
  -2   8  11       66.51       78.44     29.65 o 
  -1   8  11      252.93      241.67     39.67 o 
   0   8  11        6.73       59.08     38.56 o 
   1   8  11      283.12      305.01     36.03 o 
   2   8  11       48.18       36.40     25.16 o 
   3   8  11       54.03       49.07     25.95 o 
   4   8  11       96.06      102.53     30.33 o 
   5   8  11        6.14       -0.68     23.28 o 
  -3   9  11      110.91       88.99     35.80 o 
  -2   9  11      131.70      131.20     41.15 o 
  -1   9  11      326.40      380.81     45.49 o 
   0   9  11        5.29       20.54     27.24 o 
   1   9  11      258.93      172.47     47.47 o 
   2   9  11      148.32      127.26     35.07 o 
   3   9  11      125.85       39.42     31.73 o 
   0   0  12      562.29      602.57     66.21 o 
   1   0  12      390.49      393.77     38.11 o 
   2   0  12      796.21      852.08     51.13 o 
   3   0  12      147.96      169.12     26.41 o 
   4   0  12      349.10      351.08     31.52 o 
   5   0  12      921.16      867.33     56.40 o 
   6   0  12      233.71      284.48     36.77 o 
   7   0  12       44.99       19.96     23.84 o 
   8   0  12      376.98      375.00     53.05 o 
  -8   1  12      137.81      170.07     41.59 o 
  -7   1  12       68.21       81.11     30.26 o 
  -6   1  12      202.33      254.12     38.15 o 
  -5   1  12       39.59       55.17     23.84 o 
  -4   1  12       26.35       56.23     28.72 o 
  -3   1  12       64.14       51.52     22.42 o 
  -2   1  12      367.41      348.63     33.84 o 
  -1   1  12      211.01      237.29     31.14 o 
   0   1  12      809.95      734.43     49.69 o 
   1   1  12      207.08      221.59     31.19 o 
   2   1  12      353.80      326.48     36.78 o 
   3   1  12       62.96      117.15     24.01 o 
   4   1  12       32.35       23.46     24.15 o 
   5   1  12       36.27       16.92     21.14 o 
   6   1  12      210.11      246.98     33.60 o 
   7   1  12       54.02       82.35     26.93 o 
   8   1  12      149.11      115.31     38.79 o 
  -8   2  12      165.61      254.21     47.99 o 
  -7   2  12       48.21       39.16     24.55 o 
  -6   2  12      654.14      618.64     48.68 o 
  -5   2  12       31.34       29.86     22.01 o 
  -4   2  12      953.86      996.34     64.34 o 
  -3   2  12      427.67      367.77     36.55 o 
  -2   2  12      629.55      606.48     44.46 o 
  -1   2  12       88.00       91.40     24.32 o 
   0   2  12      698.92      719.86     51.97 o 
   1   2  12       83.14      137.06     24.66 o 
   2   2  12      548.88      536.47     44.17 o 
   3   2  12      453.63      455.13     39.63 o 
   4   2  12     1079.65     1069.61     65.23 o 
   5   2  12       39.55       41.11     20.81 o 
   6   2  12      552.57      543.97     51.48 o 
   7   2  12       63.78       72.62     24.62 o 
   8   2  12      160.26      208.70     45.94 o 
  -7   3  12       95.12       78.03     30.18 o 
  -6   3  12       80.75       99.68     28.94 o 
  -5   3  12       31.37       24.25     22.45 o 
  -4   3  12        5.10      -16.17     21.50 o 
  -3   3  12       68.54      100.00     28.46 o 
  -2   3  12       56.56       76.34     23.15 o 
  -1   3  12      853.06      774.52     52.58 o 
   0   3  12      381.57      373.91     37.17 o 
   1   3  12      877.05      773.89     49.51 o 
   2   3  12       57.89       57.91     24.70 o 
   3   3  12       66.92       83.41     28.93 o 
   4   3  12        6.20       35.02     20.65 o 
   5   3  12       30.61       14.80     18.29 o 
   6   3  12       68.64       99.05     29.06 o 
   7   3  12       91.77       59.24     27.91 o 
  -7   4  12       94.49      103.98     35.14 o 
  -6   4  12      533.62      543.28     53.47 o 
  -5   4  12       20.77       42.14     27.83 o 
  -4   4  12      881.87      819.60     59.54 o 
  -3   4  12       36.32       61.61     24.52 o 
  -2   4  12      594.60      677.66     52.18 o 
  -1   4  12      171.05      196.54     30.15 o 
   0   4  12      654.98      676.96     49.33 o 
   1   4  12      141.20      188.69     31.63 o 
   2   4  12      666.71      665.87     46.00 o 
   3   4  12       42.00       59.36     25.78 o 
   4   4  12      785.28      828.29     56.87 o 
   5   4  12       20.65       72.89     25.08 o 
   6   4  12      632.58      658.64     54.40 o 
   7   4  12       95.01      135.92     33.08 o 
  -6   5  12       17.26       51.03     25.87 o 
  -5   5  12        8.73       17.83     25.36 o 
  -4   5  12       12.03        0.34     19.04 o 
  -3   5  12       84.89       96.38     26.73 o 
  -2   5  12        8.09       11.74     21.35 o 
  -1   5  12      297.39      348.54     39.85 o 
   0   5  12       11.78       59.75     23.48 o 
   1   5  12      293.46      362.08     39.95 o 
   2   5  12        4.30       37.57     19.48 o 
   3   5  12       80.63       50.77     25.10 o 
   4   5  12       16.83       20.63     19.87 o 
   5   5  12       12.26       52.42     23.37 o 
   6   5  12       17.44       38.67     21.31 o 
  -5   6  12      172.73      200.05     37.06 o 
  -4   6  12      467.30      486.39     47.83 o 
  -3   6  12       39.58       25.78     23.86 o 
  -2   6  12      418.73      478.75     46.43 o 
  -1   6  12       28.61       46.68     26.54 o 
   0   6  12      167.87      174.02     26.84 o 
   1   6  12       43.89      111.35     35.34 o 
   2   6  12      423.52      446.70     42.11 o 
   3   6  12       37.50       37.02     23.52 o 
   4   6  12      506.11      529.76     45.15 o 
   5   6  12      167.50      179.00     28.98 o 
  -4   7  12       10.33       41.58     31.77 o 
  -3   7  12       12.39       24.58     31.29 o 
  -2   7  12      113.12      160.05     32.94 o 
  -1   7  12       55.40       35.91     24.95 o 
   0   7  12       66.85       85.03     28.59 o 
   1   7  12       59.26       77.55     24.12 o 
   2   7  12      105.48      162.31     35.68 o 
   3   7  12        8.08       12.04     23.24 o 
   4   7  12        8.77       48.34     25.50 o 
  -2   8  12      193.28      260.84     45.59 o 
  -1   8  12        6.60       76.45     32.60 o 
   0   8  12      256.79      364.86     54.35 o 
   1   8  12        5.62      -26.59     29.07 o 
   2   8  12      232.23      323.66     46.85 o 
   1   0  13      594.44      505.86     48.77 o 
   2   0  13       36.10        7.28     21.26 o 
   3   0  13      115.50      107.64     28.19 o 
   4   0  13       46.36       61.58     26.93 o 
   5   0  13       57.66       99.93     27.86 o 
   6   0  13       21.56       43.31     25.97 o 
  -6   1  13      290.40      234.21     39.80 o 
  -5   1  13      594.34      657.56     54.75 o 
  -4   1  13      481.96      503.69     46.11 o 
  -3   1  13      214.56      218.31     35.83 o 
  -2   1  13      376.53      338.48     39.72 o 
  -1   1  13      439.76      468.88     46.35 o 
   0   1  13       19.69       37.75     22.22 o 
   1   1  13      511.05      548.85     46.64 o 
   2   1  13      420.82      429.47     40.42 o 
   3   1  13      198.81      208.79     34.84 o 
   4   1  13      446.86      470.11     45.56 o 
   5   1  13      602.75      720.59     58.84 o 
   6   1  13      311.25      294.46     41.13 o 
  -6   2  13       42.73      115.21     34.56 o 
  -5   2  13      112.61      107.91     34.90 o 
  -4   2  13       13.08       48.48     24.79 o 
  -3   2  13       43.20       93.25     25.34 o 
  -2   2  13      187.13      144.84     32.50 o 
  -1   2  13      363.89      323.03     41.25 o 
   0   2  13      278.91      214.72     35.51 o 
   1   2  13      338.04      295.06     37.10 o 
   2   2  13      202.37      190.40     32.04 o 
   3   2  13       29.87       46.29     25.52 o 
   4   2  13       18.66       40.80     29.20 o 
   5   2  13      112.71      152.89     33.72 o 
   6   2  13       51.24       29.34     29.34 o 
  -6   3  13       53.87      160.04    137.78 o 
  -5   3  13        8.92       38.95     28.53 o 
  -4   3  13       48.57       85.74     28.72 o 
  -3   3  13      919.25      904.77     66.03 o 
  -2   3  13      100.92      149.14     31.21 o 
  -1   3  13      157.81      152.05     34.71 o 
   0   3  13      145.24      175.46     28.00 o 
   1   3  13      226.30      341.38     37.32 o 
   2   3  13       93.53       87.14     28.02 o 
   3   3  13      838.65      902.12     63.37 o 
   4   3  13       51.34      102.64     26.55 o 
   5   3  13        5.66       40.34     28.07 o 
   6   3  13       48.28        4.88     51.81 o 
  -5   4  13       38.77        1.21     21.05 o 
  -4   4  13        0.26       -3.55     20.72 o 
  -3   4  13       26.62       31.57     25.30 o 
  -2   4  13      106.44      126.95     31.93 o 
  -1   4  13        2.10       26.45     24.09 o 
   0   4  13      476.41      454.81     46.82 o 
   1   4  13        1.67       20.97     22.55 o 
   2   4  13      124.73      141.60     31.50 o 
   3   4  13       16.87       49.38     23.62 o 
   4   4  13        1.06       12.02     20.52 o 
   5   4  13       40.19        4.20     20.28 o 
  -4   5  13      101.05      125.34     33.86 o 
  -3   5  13       37.03       31.41     26.00 o 
  -2   5  13       47.20       61.25     25.58 o 
  -1   5  13      467.68      500.40     46.73 o 
   0   5  13        1.79      -19.72     23.43 o 
   1   5  13      393.68      433.79     47.08 o 
   2   5  13       35.34       43.44     25.99 o 
   3   5  13       49.64       61.94     25.21 o 
   4   5  13      100.07      108.88     31.13 o 
  -3   6  13       17.99       31.87     47.00 o 
  -2   6  13       50.13       68.31     29.78 o 
  -1   6  13       87.34       90.38     26.91 o 
   0   6  13       36.62       79.42     27.18 o 
   1   6  13       78.18       75.70     28.30 o 
   2   6  13       54.63      114.49     41.65 o 
   3   6  13       13.88       51.30     68.24 o 
   0   0  14        6.77        9.80     31.94 o 
   1   0  14        2.06       18.79     25.31 o 
   2   0  14      446.37      452.62     48.93 o 
   3   0  14      188.42      227.41     39.97 o 
   4   0  14      150.85      109.06     32.67 o 
  -4   1  14       69.78      103.02     36.40 o 
  -3   1  14       71.27       84.55     28.75 o 
  -2   1  14       22.82      101.26     27.09 o 
  -1   1  14       62.93       89.71     32.78 o 
   0   1  14       79.74       97.27     29.92 o 
   1   1  14       61.44       85.19     29.38 o 
   2   1  14       20.10       19.66     29.76 o 
   3   1  14       83.33      130.39     33.32 o 
   4   1  14       88.70      112.36     33.45 o 
  -3   2  14       44.72       86.24     31.77 o 
  -2   2  14      253.00      269.15     39.28 o 
  -1   2  14      332.17      286.67     42.58 o 
   0   2  14      409.66      452.52     52.66 o 
   1   2  14      299.42      299.36     42.73 o 
   2   2  14      241.77      272.71     39.08 o 
   3   2  14       45.80       96.02     30.87 o 
  -3   3  14       24.18       45.36     61.92 o 
  -2   3  14       62.40       97.66     29.71 o 
  -1   3  14      277.00      297.25     40.36 o 
   0   3  14       19.95       25.38     24.12 o 
   1   3  14      273.99      257.64     38.57 o 
   2   3  14       59.69       68.20     28.34 o 
   3   3  14       32.37       56.34     40.24 o 
  -1   4  14      236.42      217.95     47.83 o 
   0   4  14      250.81      299.05     48.77 o 
   1   4  14      263.95      303.16     60.63 o 
                                                 
